# Supplementary material for: Differences in Efficacy between Antibacterial Lock Therapy and the Standard of Care for CVC-Related Infections: A Systematic Review and Meta-Analysis
Source: Clin Pract. 2024 Aug 9;14(4):1538–49. doi: 10.3390/clinpract14040124 (PMC11352342; doi:10.3390/clinpract14040124)
Supplement: Supplementary file 1 [file clinpract-14-00124-s001.zip]

Archive with 1 entries (1 files):
- clinpract-3109731-supplementary.pdf
